# Supplementary material for: Antimicrobial Stewardship in Public-Sector Hospitals in KwaZulu-Natal, South Africa
Source: Antibiotics (Basel). 2022 Jun 30;11(7):881. doi: 10.3390/antibiotics11070881 (PMC9311864; doi:10.3390/antibiotics11070881)
Supplement: Supplementary file 1 [file antibiotics-11-00881-s001.zip]

Archive with 1 entries (1 files):
- antibiotics-1751082-supplementary.pdf
